# Supplementary material for: Urban livestock-keeping and dengue in urban and peri-urban Hanoi, Vietnam
Source: PLoS Negl Trop Dis. 2019 Nov 26;13(11):e0007774. doi: 10.1371/journal.pntd.0007774 (PMC6879131; doi:10.1371/journal.pntd.0007774)
Supplement: S1 Data — (XLS) [file pntd.0007774.s004.xls]

## Sheet: Data
HH_ID	consent granted	District	Ward	Relationship with household head	Respondent gender	Respondent age	Respondent education	Respondent occupation	Gender household head	Age household head	Number People_ household	Number children_ household	Number children <15_ household	Livestock_keeping	Pig_amount	Pig_husbandry	Pig_disease	Chicken_amount	Chicken_husbandry	Chicken_disease	Duck_amount	Duck_husbandry	Duck_disease	Buffalo_amount	Buffalo_husbandry	Buffalo_disease	Cattle_amount	Cattle_husbandry	Cattle_disease	Goat_amount	Goat_husbandry	Goat_disease	Other_amount	Other_husbandry	Other_disease	Heard_mosquito_transmitting_disease	Heard_Malaria	Heard_Zika	Heard_Dengue	Heard_JEV	Heard_others	Heard_of_Dengue	Heard_def	Heard_symp	Heard_prevention	Heard_treat	Heard_transmission	Source_TV	Source_Health_worker
1	Yes	Ha Dong	Bien Giang	NA	Male	47	4	1	Male	47	4	0	0	1	7	3	0	20	3	0	0	NA	NA	0	NA	NA	0	NA	NA	0	NA	NA	Dog, 3	3	0	1	0	0	1	0	0	1	0	1	1	0	1	1	0
2	Yes	Ha Dong	Bien Giang	NA	Female	55	3	1	Female	55	9	3	3	1	0	NA	NA	10	3	0	0	NA	NA	0	NA	NA	0	NA	NA	0	NA	NA	Dog, 1	3	0	1	0	0	1	0	0	1	0	1	1	0	0	1	0
3	Yes	Ha Dong	Bien Giang	Husband	Male	56	3	3,Selling	Female	49	4	1	1	0	0	NA	NA	0	NA	NA	0	NA	NA	0	NA	NA	0	NA	NA	0	NA	NA	0	NA	NA	1	0	0	1	0	0	1	0	1	1	0	1	0	0
4	Yes	Ha Dong	Bien Giang	NA	Female	66	3	1	Female	66	6	3	3	0	0	NA	NA	0	NA	NA	0	NA	NA	0	NA	NA	0	NA	NA	0	NA	NA	0	NA	NA	0	NA	NA	NA	NA	NA	1	0	0	1	0	0	0	0
5	Yes	Ha Dong	Bien Giang	Wife	Female	53	4	1	Male	57	7	1	1	1	50	3	cough, fever, stop eating	30	3	NA	0	NA	NA	0	NA	NA	0	NA	NA	0	NA	NA	6, dogs	4	NA	1	0	0	1	0	0	1	0	1	1	0	1	1	0
6	Yes	Ha Dong	Bien Giang	Wife	Female	63	3	1	female	63	2	0	0	1	10	3	0	0	NA	NA	0	NA	NA	0	NA	NA	0	NA	NA	0	NA	NA	0	NA	NA	1	0	0	1	0	0	1	0	1	1	0	1	1	0
7	Yes	Ha Dong	Bien Giang	Son	Male	36	3	1	Female	61	6	2	2	1	6	3	NA	0	NA	NA	0	NA	NA	0	NA	NA	0	NA	NA	0	NA	NA	1, dog, 1 cat	3,4	0	1	0	0	1	0	0	1	0	1	1	0	1	1	0
8	Yes	Ha Dong	Bien Giang	NA	Female	70	3	1	Female	70	6	1	1	1	30	3	Dead	30	3	NA	0	NA	NA	0	NA	NA	0	NA	NA	0	NA	NA	7, Dogs	NA	NA	1	0	0	1	0	0	1	0	1	1	0	1	1	0
9	Yes	Ha Dong	Bien Giang	NA	Male	54	3	1	Male	54	3	0	0	0	0	NA	NA	0	NA	NA	0	NA	NA	0	NA	NA	0	NA	NA	0	NA	NA	0	NA	NA	1	0	0	1	0	0	1	0	0	1	0	1	1	0
10	Yes	Ha Dong	Bien Giang	Wife	Female	49	3	3, business	Male	51	4	0	0	0	0	NA	NA	0	NA	NA	0	NA	NA	0	NA	NA	0	NA	NA	0	NA	NA	0	NA	NA	1	0	0	1	0	0	1	0	0	1	0	0	1	1
11	Yes	Ha Dong	Bien Giang	NA	Male	60	4	1	Male	60	5	2	2	0	0	NA	NA	0	NA	NA	0	NA	NA	0	NA	NA	0	NA	NA	0	NA	NA	0	NA	NA	1	0	0	1	0	0	1	0	1	1	0	1	1	1
12	Yes	Ha Dong	Dong Mai	Daughter in law	Female	28	3	3, selling	Male	74	6	2	2	0	0	NA	NA	0	NA	NA	0	NA	NA	0	NA	NA	0	NA	NA	0	NA	NA	0	NA	NA	1	0	0	1	0	0	1	0	1	1	0	1	1	1
13	Yes	Ha Dong	Dong Mai	NA	Female	51	3	3, selling	Female	51	2	0	0	0	0	NA	NA	0	NA	NA	0	NA	NA	0	NA	NA	0	NA	NA	0	NA	NA	0	NA	NA	1	0	0	1	0	0	1	0	1	1	0	1	1	1
14	Yes	Ha Dong	Dong Mai	NA	Female	52	3	1	Female	52	4	1	1	1	0	NA	NA	7	3	0	0	NA	NA	0	NA	NA	0	NA	NA	0	NA	NA	2 dog, 3 cat,	3,4	0	1	0	0	1	0	0	1	0	1	1	1	0	1	0
15	Yes	Ha Dong	Dong Mai	NA	Female	72	3	1	Female	72	2	0	0	0	0	NA	NA	3	3	0	0	NA	NA	0	NA	NA	0	NA	NA	0	NA	NA	2 dog, 2 cat	4	0	1	0	0	1	0	0	1	0	1	1	0	1	1	0
16	Yes	Ha Dong	Dong Mai	Daughter	Female	44	3	1	Female	73	4	0	0	1	0	NA	NA	70	3	0	0	NA	NA	0	NA	NA	0	NA	NA	0	NA	NA	0	NA	NA	1	0	0	1	0	0	1	0	0	0	0	1	1	0
17	Yes	Ha Dong	Dong Mai	NA	Female	46	3	1	Female	46	3	0	0	0	0	NA	NA	0	NA	NA	0	NA	NA	0	NA	NA	0	NA	NA	0	NA	NA	1 dog	4	0	0	NA	NA	NA	NA	NA	0	NA	NA	NA	NA	NA	NA	NA
18	Yes	Ha Dong	Dong Mai	NA	Female	35	3	1	Female	35	3	2	2	0	0	NA	NA	0	NA	NA	0	NA	NA	0	NA	NA	0	NA	NA	0	NA	NA	0	NA	NA	1	0	0	1	0	0	1	0	1	1	0	1	1	1
19	Yes	Ha Dong	Dong Mai	Daughter in law	Female	29	3	1	Female	54	5	2	2	0	0	NA	NA	0	NA	NA	0	NA	NA	0	NA	NA	0	NA	NA	0	NA	NA	0	NA	NA	1	0	0	1	0	0	1	0	1	1	0	0	0	0
20	Yes	Ha Dong	Dong Mai	Old brother	Male	56	3	1	Male	30	7	2	2	1	0	NA	NA	0	NA	NA	0	NA	NA	0	NA	NA	0	NA	NA	0	NA	NA	20bird	3	0	1	0	0	1	0	0	1	0	1	1	0	1	1	0
21	Yes	Ha Dong	Dong Mai	NA	Male	40	3	3, protect	Male	40	1	0	0	0	0	NA	NA	0	NA	NA	0	NA	NA	0	NA	NA	0	NA	NA	0	NA	NA	2 dog	3	0	1	0	0	1	0	0	1	0	1	1	0	1	1	0
22	Yes	Ha Dong	Duong Noi	Son	Male	17	3	3, student	Male	46	2	0	0	1	1	3	0	20	3	0	0	NA	NA	0	NA	NA	4	3	0	0	NA	NA	4 dog	4	0	1	0	0	1	0	0	1	0	0	1	0	1	1	1
23	Yes	Ha Dong	Duong Noi	Mother	Female	70	3	1	Male	43	5	1	1	0	0	NA	NA	0	NA	NA	0	NA	NA	0	NA	NA	0	NA	NA	0	NA	NA	0	NA	NA	1	0	0	1	0	0	1	0	0	1	0	1	1	1
24	Yes	Ha Dong	Duong Noi	Wife	Female	36	3	1	Male	37	4	1	1	1	0	NA	NA	10	3	0	0	NA	NA	0	NA	NA	0	NA	NA	0	NA	NA	0	NA	NA	0	NA	NA	NA	NA	NA	0	NA	NA	NA	NA	NA	NA	NA
25	Yes	Ha Dong	Duong Noi	Wife	Female	29	3	1	Male	34	4	2	2	0	0	NA	NA	0	NA	NA	0	NA	NA	0	NA	NA	0	NA	NA	0	NA	NA	0	NA	NA	1	0	0	1	0	0	1	0	0	1	0	1	1	0
26	Yes	Ha Dong	Duong Noi	NA	Male	55	1	1	Male	55	6	2	2	1	0	NA	NA	6	3	0	0	NA	NA	0	NA	NA	0	NA	NA	0	NA	NA	2 dog	4	0	1	0	0	1	0	0	1	0	1	1	0	1	0	1
27	Yes	Ha Dong	Duong Noi	Son	Male	31	5	3, teacher	Male	58	6	2	2	1	0	NA	NA	30	3	0	0	NA	NA	0	NA	NA	0	NA	NA	0	NA	NA	30 bird	3	0	1	0	0	1	0	0	1	0	1	1	0	1	1	0
28	Yes	Ha Dong	Duong Noi	NA	Female	58	2	1	Female	58	9	4	4	1	0	NA	NA	20	3	0	0	NA	NA	0	NA	NA	0	NA	NA	0	NA	NA	20 bird	3	0	1	1	0	1	0	0	1	0	1	1	0	1	0	0
29	Yes	Ha Dong	Kien hung	NA	Female	81	2	3,free	Female	81	4	1	1	0	0	NA	NA	0	NA	NA	0	NA	NA	0	NA	NA	0	NA	NA	0	NA	NA	0	NA	NA	1	0	0	1	0	0	1	0	0	0	0	1	1	0
30	Yes	Ha Dong	Kien hung	NA	Male	66	3	1	Male	66	6	1	1	0	0	NA	NA	0	NA	NA	0	NA	NA	0	NA	NA	0	NA	NA	0	NA	NA	0	NA	NA	1	1	0	1	0	0	1	0	1	1	0	1	1	0
31	Yes	Ha Dong	Kien hung	NA	Male	54	3	1	Male	54	3	0	0	1	8	3	Fever	3	3	NA	0	NA	NA	0	NA	NA	0	NA	NA	0	NA	NA	1, dog	2	NA	1	0	0	1	0	0	1	0	1	1	0	1	1	0
32	Yes	Ha Dong	Kien hung	NA	Male	43	3	3, free	Male	43	4	1	1	0	0	NA	NA	0	NA	NA	0	NA	NA	0	NA	NA	0	NA	NA	0	NA	NA	0	NA	NA	1	1	0	1	0	0	1	0	1	1	1	1	1	0
33	Yes	Ha Dong	Kien hung	Wife	Female	42	1	1	Male	44	4	1	1	1	7	3	Cough	0	NA	NA	0	NA	NA	0	NA	NA	0	NA	NA	0	NA	NA	0	NA	NA	1	0	0	1	0	0	1	0	1	1	0	1	0	1
34	Yes	Ha Dong	Kien hung	NA	Male	37	1	1	Male	37	6	3	3	1	17	3	0	0	NA	NA	0	NA	NA	0	NA	NA	0	NA	NA	0	NA	NA	0	NA	NA	1	0	0	1	0	0	1	0	1	1	1	1	1	1
35	Yes	Ha Dong	Kien hung	Wife	Female	58	3	1	Male	59	6	1	1	1	8	3	Cough	0	NA	NA	0	NA	NA	0	NA	NA	0	NA	NA	0	NA	NA	1 dog, 2 cat	4	0	1	0	0	1	0	0	1	0	1	1	0	1	1	1
36	Yes	Ha Dong	Kien Hung	NA	Male	50	3	1	Male	50	4	0	0	1	14	3	0	0	NA	NA	0	NA	NA	0	NA	NA	0	NA	NA	0	NA	NA	0	NA	NA	1	0	0	1	0	0	1	0	1	1	0	1	0	1
37	Yes	Ha Dong	Kien hung	NA	Female	48	3	1	Female	48	5	2	2	1	8	3	0	0	NA	NA	0	NA	NA	0	NA	NA	0	NA	NA	0	NA	NA	0	NA	NA	1	0	0	1	0	0	1	0	1	1	1	1	1	1
38	Yes	Ha Dong	Phu Lam	Wife	Female	39	2	1	Male	42	4	1	1	1	0	NA	NA	3	4	0	1	4	0	0	NA	NA	4	3	Fever, Footsore	0	NA	NA	0	NA	NA	1	0	0	1	0	0	1	0	1	1	0	1	1	0
39	Yes	Ha Dong	Phu Lam	Wife	Female	45	3	1	Male	44	3	0	0	0	0	NA	NA	0	NA	NA	0	NA	NA	0	NA	NA	0	NA	NA	0	NA	NA	0	NA	NA	1	0	0	1	0	0	1	0	1	1	0	1	0	0
40	Yes	Ha Dong	Phu Lam	Daughter in law	Female	31	3	3, selling	Male	54	6	2	2	1	4	3	0	2	3	0	0	NA	NA	0	NA	NA	0	NA	NA	0	NA	NA	0	NA	NA	1	0	0	1	0	0	1	0	1	1	0	1	1	0
41	Yes	Ha Dong	Phu Lam	NA	Male	36	4	1	Male	36	5	2	2	1	0	NA	NA	10	3	0	0	NA	NA	0	NA	NA	0	NA	NA	0	NA	NA	0	NA	NA	1	1	0	1	0	0	1	0	1	1	1	1	0	1
42	Yes	Ha Dong	Phu Lam	NA	Male	30	2	1	Male	30	5	3	3	1	0	NA	NA	100	3	A white shit, green shit	0	NA	NA	0	NA	NA	0	NA	NA	0	NA	NA	0	NA	NA	1	0	0	1	0	0	1	0	1	1	0	1	1	0
43	Yes	Ha Dong	Phu Lam	NA	Male	59	3	1	Male	59	9	2	2	1	10	3	Cough	0	NA	NA	0	NA	NA	0	NA	NA	0	NA	NA	0	NA	NA	0	NA	NA	1	0	0	1	0	0	1	0	1	1	0	1	1	0
44	Yes	Ha Dong	Phu Lam	NA	Female	62	3	1	Female	62	4	2	1	1	1	3	0	0	NA	NA	0	NA	NA	0	NA	NA	0	NA	NA	0	NA	NA	0	NA	NA	1	0	0	1	0	0	1	0	1	1	0	1	0	0
45	Yes	Ha Dong	Phu Lam	Mother	Female	56	4	3, cooking	Male	29	4	1	1	0	0	NA	NA	0	NA	NA	0	NA	NA	0	NA	NA	0	NA	NA	0	NA	NA	0	NA	NA	1	0	0	1	0	0	1	0	1	1	0	1	1	0
46	Yes	Ha Dong	Phu Lam	NA	Male	68	3	1	Male	68	6	2	2	1	0	NA	NA	20	3	0	5	3	0	0	NA	NA	0	NA	NA	0	NA	NA	0	NA	NA	1	0	0	1	0	0	1	0	1	1	0	1	0	0
47	Yes	Ha Dong	Phu Lam	Wife	Female	57	2	1	Male	57	6	4	4	0	0	NA	NA	0	NA	NA	0	NA	NA	0	NA	NA	0	NA	NA	0	NA	NA	0	NA	NA	1	0	0	1	0	0	1	0	1	1	0	1	0	0
48	Yes	Ha Dong	Phu Lam	NA	Male	59	2	1	Male	59	3	1	1	1	3	3	0	12	3	0	0	NA	NA	0	NA	NA	0	NA	NA	0	NA	NA	0	NA	NA	1	0	0	1	0	0	1	0	1	1	0	1	1	1
49	Yes	Ha Dong	Phu Lam	Young brother	Male	23	3	3, construction worker	Female	40	6	0	0	0	0	NA	NA	0	NA	NA	0	NA	NA	0	NA	NA	0	NA	NA	0	NA	NA	0	NA	NA	1	1	0	1	0	0	1	0	0	1	0	1	1	0
50	Yes	Ha Dong	Phu Luong	NA	Male	49	1	1	male	49	2	0	0	0	0	NA	NA	0	NA	NA	0	NA	NA	0	NA	NA	0	NA	NA	0	NA	NA	0	NA	NA	1	1	0	0	0	0	1	0	0	0	0	1	1	0
51	Yes	Ha Dong	Phu Luong	NA	Male	61	2	3, free	Male	61	9	4	4	0	0	NA	NA	0	NA	NA	0	NA	NA	0	NA	NA	0	NA	NA	0	NA	NA	0	NA	NA	1	0	0	1	0	0	1	0	1	0	1	1	0	1
52	Yes	Ha Dong	Phu Luong	Grandchild	Male	28	NA	NA	Male	66	7			0	0	NA	NA	0	NA	NA	0	NA	NA	0	NA	NA	0	NA	NA	0	NA	NA	0	NA	NA	1	0	0	1	0	0	1	1	0	0	1	0	0	0
53	Yes	Ha Dong	Phu Luong	NA	Male	72	2	3, retirement	Male	72	9	4	4	0	0	NA	NA	0	NA	NA	0	NA	NA	0	NA	NA	0	NA	NA	0	NA	NA	0	NA	NA	1	1	0	1	0	0	1	1	1	1	1	1	1	0
54	Yes	Ha Dong	Phu Luong	NA	Female	45	NA	NA	Male	47	7	2	2	0	0	NA	NA	0	NA	NA	0	NA	NA	0	NA	NA	0	NA	NA	0	NA	NA	0	NA	NA	1	0	0	1	0	0	1	0	1	1	0	0	1	0
55	Yes	Ha Dong	Phu Luong	NA	Female	72	2	3	Female	72	5	2	2	0	0	NA	NA	0	NA	NA	0	NA	NA	0	NA	NA	0	NA	NA	0	NA	NA	0	NA	NA	1	0	0	1	0	0	1	0	1	1	0	1	0	1
56	Yes	Ha Dong	Phu Luong	NA	Female	70	2	1	Female	70	2	0	0	0	0	NA	NA	0	NA	NA	0	NA	NA	0	NA	NA	0	NA	NA	0	NA	NA	0	NA	NA	1	0	0	1	0	0	1	1	1	0	0	1	1	0
57	Yes	Ha Dong	Phu Luong	NA	Male	61	3	1	Male	61	5	2	2	1	15	3	NA	0	NA	NA	0	NA	NA	0	NA	NA	0	NA	NA	0	NA	NA	0	NA	NA	1	0	0	1	0	0	1	0	1	1	0	1	1	0
58	Yes	Ha Dong	Phu Luong	NA	Female	65	1	1	Female	65	3	0	0	0	0	NA	NA	0	NA	NA	0	NA	NA	0	NA	NA	0	NA	NA	0	NA	NA	0	NA	NA	1	0	0	1	0	0	1	0	1	1	1	1	0	1
59	Yes	Ha Dong	Phu Luong	NA	Male	45	2	1	Male	45	4	1	1	1	200	3	NA	0	0	NA	0	NA	NA	0	NA	NA	0	NA	NA	0	NA	NA	0	NA	NA	1	0	0	1	0	0	1	0	1	1	0	0	1	0
60	Yes	Ha Dong	Yen Nghia	NA	Male	39	4	1	Male	39	6	2	2	1	50	3	NA	50	3	NA	0	NA	NA	0	NA	NA	0	NA	NA	0	NA	NA	5, goose	3	0	1	0	0	1	0	0	1	1	1	1	0	1	0	0
61	Yes	Ha Dong	Yen Nghia	NA	Male	31	1	1	male	31	6	3	3	0	0	NA	NA	0	NA	NA	0	NA	NA	0	NA	NA	0	NA	NA	0	NA	NA	0	NA	NA	1	0	0	1	0	0	1	0	1	1	1	1	1	0
62	Yes	Ha Dong	Yen Nghia	NA	Male	44	4	1	Male	43	5	2	2	1	0	NA	NA	3000	3	0	0	NA	NA	0	NA	NA	0	NA	NA	0	NA	NA	0	NA	NA	1	0	0	1	0	0	1	0	0	1	0	1	1	0
63	Yes	Ha Dong	Yen Nghia	NA	Male	48	2	1	male	48	5	1	1	0	0	NA	NA	0	NA	NA	0	NA	NA	0	NA	NA	0	NA	NA	0	NA	NA	0	NA	NA	1	0	0	1	0	0	1	0	0	0	0	1	1	1
64	Yes	Ha Dong	Yen Nghia	NA	Female	29	4	1	Female	29	6	2	2	0	0	NA	NA	0	NA	NA	0	NA	NA	0	NA	NA	0	NA	NA	0	NA	NA	0	NA	NA	1	0	0	1	0	0	1	1	1	0	0	0	NA	NA
65	Yes	Ha Dong	Yen Nghia	NA	Male	58	3	3	Male	58	3	0	0	1	0	NA	NA	8	3	0	0	NA	NA	0	NA	NA	0	NA	NA	0	NA	NA	2 dog	4	0	1	0	0	1	0	0	1	0	1	1	0	0	1	1
66	Yes	Ha Dong		NA	Male	60		Officer	male	60	5	1	1	0	0	NA	NA	0	NA	NA	0	NA	NA	0	NA	NA	0	NA	NA	0	NA	NA	0	NA	NA	1	0	0	1	0	0	1	0	1	1	0	1	0	1
67	Yes	Ha Dong		Wife	Female	57	3	1	male	57	2	0	0	0	0	NA	NA	0	NA	NA	0	NA	NA	0	NA	NA	0	NA	NA	0	NA	NA	0	NA	NA	1	0	0	1	0	0	1	0	1	1	0	1	0	1
68	Yes	Ha Dong		Wife	Female	52	3	3, businiss	male	53	5	0	0	0	0	NA	NA	0	NA	NA	0	NA	NA	0	NA	NA	0	NA	NA	0	NA	NA	0	NA	NA	1	0	0	1	0	0	1	0	1	1	0	1	1	1
69	Yes	Ha Dong		Wife	Female	54	3	1	male	57	6	2	2	0	0	NA	NA	0	NA	NA	0	NA	NA	0	NA	NA	0	NA	NA	0	NA	NA	0	NA	NA	1	0	0	1	0	0	1	0	0	1	0	1	1	0
70	Yes	Dan Phuong		NA	Female	54	2	1	male	54	7	3	3	1	10	3	0	0	NA	NA	10	3	0	0	NA	NA	0	NA	NA	0	NA	NA	0	NA	NA	1	0	0	1	0	0	1	0	1	1	0	1	1	0
71	Yes	Dan Phuong	Tho Xuan	NA	Male	53	4	1	male	53	7	2	2	1	12	3	0	0	NA	NA	0	NA	NA	0	NA	NA	0	NA	NA	0	NA	NA	0	NA	NA	1	0	0	1	0	0	1	0	1	1	0	1	1	1
72	Yes	Dan Phuong	Tho Xuan	Son	Male	18	4	3,student	male	44	4	0	0	0	0	NA	NA	0	NA	NA	0	NA	NA	0	NA	NA	0	NA	NA	0	NA	NA	0	NA	NA	1	0	0	1	0	0	1	1	1	1	1	1	1	1
73	Yes	Dan Phuong	Tho Xuan	NA	Male	55	3	1	male	55	4	0	0	1	4	3	0	0	NA	NA	0	NA	NA	0	NA	NA	0	NA	NA	0	NA	NA	0	NA	NA	1	0	0	1	0	0	1	0	1	1	0	1	1	1
74	Yes	Dan Phuong	Trung Chau	NA	Male	63	2	1	Male	63	3	0	0	0	0	NA	NA	0	NA	NA	0	NA	NA	0	NA	NA	0	NA	NA	0	NA	NA	0	NA	NA	1	0	0	1	0	0	1	0	1	1	0	1	1	1
75	Yes	Dan Phuong	Trung Chau	Wife	Female	53	3	1	Male	53	4	0	0	1	60	3	0	0	NA	NA	0	NA	NA	0	NA	NA	0	NA	NA	0	NA	NA	200, goose	3	0	1	0	0	1	0	0	1	0	1	1	0	1	NA	NA
76	Yes	Dan Phuong	Trung Chau	Wife	Female	45	3	1	Male	45	4	0	0	1	7	3	0	10	3	0	0	NA	NA	0	NA	NA	0	NA	NA	0	NA	NA	20,Bird	3	0	1	0	0	1	0	0	1	0	1	1	0	1	0	1
77	Yes	Dan Phuong	Tan Lap	NA	Male	73	3	1	Male	73	4	0	0	1	0	NA	NA	6	3	NA	0	NA	NA	0	NA	NA	0	NA	NA	0	NA	NA	Bird, 20 dog, 1	3	NA	1	0	0	1	0	0	1	0	1	1	0	1	1	1
78	Yes	Dan Phuong	Tan Lap	Wife	Female	40	2	1	Male	46	4	2	1	0	0	NA	NA	0	NA	NA	0	NA	NA	0	NA	NA	0	NA	NA	0	NA	NA	0	NA	NA	1	0	0	1	0	0	1	0	1	1	0	1	1	1
79	Yes	Dan Phuong	Tan Lap	NA	Male	60	3	1	Male	60	6	2	2	0	0	NA	NA	0	NA	NA	0	NA	NA	0	NA	NA	0	NA	NA	0	NA	NA	0	NA	NA	1	0	0	1	0	0	1	0	1	1	0	1	1	1
80	Yes	Dan Phuong		Wife	Female	30	4	3, selling	Male	30	5	2	2	0	0	NA	NA	0	NA	NA	0	NA	NA	0	NA	NA	0	NA	NA	0	NA	NA	0	NA	NA	1	0	0	1	0	0	1	0	1	1	0	1	1	1
81	Yes	Dan Phuong		Wife	Female	35	3	1	Male	38	4	2	2	0	0	NA	NA	0	NA	NA	0	NA	NA	0	NA	NA	0	NA	NA	0	NA	NA	0	NA	NA	1	0	0	1	0	0	1	0	1	1	0	1	1	1
82	Yes	Dan Phuong		NA	Male	53	3	1	Male	53	5	1	1	1	4	3	0	100	3	0	0	NA	NA	0	NA	NA	0	NA	NA	0	NA	NA	1 dog	3	0	1	0	0	1	0	0	1	0	1	1	0	1	1	1
83	Yes	Dan Phuong		NA	Male	64	4	1	Male	64	5	1	1	1	1	3	0	15	3	0	0	NA	NA	0	NA	NA	0	NA	NA	0	NA	NA	0	NA	NA	1	0	0	1	0	0	1	0	1	1	0	1	1	1
84	Yes	Dan Phuong		Son	Male	50	3	1	Female	75	7	2	2	0	0	NA	NA	0	NA	NA	0	NA	NA	0	NA	NA	0	NA	NA	0	NA	NA	0	NA	NA	1	0	0	1	0	0	1	0	1	1	0	1	1	1
85	Yes	Dan Phuong		NA	Male	51	2	1	Male	51	1	0	0	1	10	3	0	50	3	0	400	3	0	0	NA	NA	0	NA	NA	20	3	0	10 dog, 100 swan, 6 birds	3	0	1	0	0	1	0	0	1	0	1	1	0	1	1	1
86	Yes	Dan Phuong		NA	Female	52			Female	52	1	0	0	1	22	3	0	350	3	0	100	3	0	0	NA	NA	0	NA	NA	0	NA	NA	3 dog	3	0	1	0	0	1	1	0	1	0	1	1	0	1	1	0
87	Yes	Dan Phuong		NA	Male	37	3	3, selling	Male	32	4	2	2	0	0	NA	NA	0	NA	NA	0	NA	NA	0	NA	NA	0	NA	NA	0	NA	NA	0	NA	NA	1	0	0	1	0	0	1	0	1	0	0	1	1	1
88	Yes	Dan Phuong		NA	Male	58	2	1	Male	58	6	3	3	0	0	NA	NA	0	NA	NA	0	NA	NA	0	NA	NA	0	NA	NA	0	NA	NA	0	NA	NA	1	0	0	1	0	0	1	0	1	1	0	1	1	1
89	Yes	Dan Phuong	Trung Chau	NA	Male	57	4	1	Male	57	5	1	1	1	154	3	0	2	4	0	0	NA	NA	0	NA	NA	0	NA	NA	0	NA	NA	3 dog	3	0	1	1	0	1	0	0	1	0	1	1	0	1	1	1
90	Yes	Dan Phuong	Trung Chau	Daughter in law	Female	36	3	3, trader	Male	72	6	3	3	0	0	NA	NA	0	NA	NA	0	NA	NA	0	NA	NA	0	NA	NA	0	NA	NA	0	NA	NA	1	0	0	1	0	0	1	0	1	1	0	1	1	1
91	Yes	Dan Phuong	Tan Lap	NA	Female	48	4	3, selling	female	48	5	0	0	0	0	NA	NA	0	NA	NA	0	NA	NA	0	NA	NA	0	NA	NA	0	NA	NA	0	NA	NA	1	0	0	1	0	0	1	0	1	1	0	1	1	1
92	Yes	Dan Phuong	Tan Lap	NA	Male	64	4	1	Male	64	2	0	0	1	4	3	0	10	3	0	0	NA	NA	0	NA	NA	0	NA	NA	0	NA	NA	1 dog, 3 cat	3	0	1	0	0	1	0	0	1	0	1	1	0	1	1	1
93	Yes	Dan Phuong	Tan Lap	NA	Male	66	3	1	Male	66	6	3	3	0	0	NA	NA	0	NA	NA	0	NA	NA	0	NA	NA	0	NA	NA	0	NA	NA	0	NA	NA	1	0	0	1	0	0	1	0	1	1	0	1	1	1
94	Yes	Dan Phuong	Tho Xuan	NA	Female	56	3	1	Female	56	2	0	0	0	0	NA	NA	0	NA	NA	0	NA	NA	0	NA	NA	0	NA	NA	0	NA	NA	0	NA	NA	1	0	0	1	0	0	1	0	1	1	0	1	1	0
95	Yes	Dan Phuong	Tho Xuan	NA	Female	49	3	1	Female	49	3	1	0	1	4	3	0	10	3	0	0	NA	NA	0	NA	NA	0	NA	NA	0	NA	NA	0	NA	NA	1	0	0	1	0	0	1	0	1	1	0	1	1	0
96	Yes	Dan Phuong	Tho Xuan	Daughter in law	Female	43	3	1	Male	74	7	1	0	1	3	3	0	0	NA	NA	0	NA	NA	0	NA	NA	0	NA	NA	0	NA	NA	0	NA	NA	1	0	0	1	0	0	1	0	1	1	0	1	1	1
97	Yes	Dan Phuong	Trung Chau	NA	Female	59	2	1	Female	59	4	1	1	0	0	NA	NA	0	NA	NA	0	NA	NA	0	NA	NA	0	NA	NA	0	NA	NA	0	NA	NA	1	0	0	1	0	0	1	0	1	1	0	1	1	0
98	Yes	Dan Phuong		NA	Male	63	3	1	Male	63	6	2	2	1	0	NA	NA	30	3	0	0	NA	NA	0	NA	NA	0	NA	NA	0	NA	NA	0	NA	NA	1	0	0	1	0	0	1	0	1	1	0	1	1	1
99	Yes	Dan Phuong		NA	Female	32	3	1	Female	32	6	2	2	1	0	NA	NA	10	3	0	0	NA	NA	0	NA	NA	0	NA	NA	0	NA	NA	1 dog	3	0	1	0	0	1	0	0	1	0	1	1	0	1	1	0
100	Yes	Dan Phuong		Wife	Female	43	4	1	Male	43	4	2	1	1	9	3	0	0	NA	NA	0	NA	NA	0	NA	NA	0	NA	NA	0	NA	NA	0	NA	NA	1	0	0	1	0	0	1	0	1	1	0	1	1	1
101	Yes	Dan Phuong		Wife	Female	52	4	1	Male	56	3	0	0	1	0	NA	NA	50	3	0	0	NA	NA	0	NA	NA	0	NA	NA	0	NA	NA	0	NA	NA	1	0	0	1	0	0	1	0	1	1	0	1	1	1
102	Yes	Dan Phuong		Sister	Female	61	3	1	Male	50	3	1	0	0	0	NA	NA	0	NA	NA	0	NA	NA	0	NA	NA	0	NA	NA	0	NA	NA	0	NA	NA	1	0	0	1	0	0	1	0	1	1	0	1	1	0
103	Yes	Dan Phuong		NA	Male	61			Male	61	6	2	2	1	0	NA	NA	0	NA	NA	0	NA	NA	0	NA	NA	2	3	0	0	NA	NA	1 dog	3	0	1	0	0	1	0	0	1	0	1	1	1	1	1	1
104	Yes	Dan Phuong		Wife	Female	66	2	1	Male	68	3	0	0	0	0	NA	NA	0	NA	NA	0	NA	NA	0	NA	NA	0	NA	NA	0	NA	NA	0	NA	NA	1	0	0	1	0	0	1	0	1	1	0	1	0	1
105	Yes	Dan Phuong		NA	Female	52	3	1	Female	52	6	2	2	0	0	NA	NA	0	NA	NA	0	NA	NA	0	NA	NA	0	NA	NA	0	NA	NA	0	NA	NA	1	0	0	1	0	0	1	0	1	1	0	1	1	1
106	Yes	Dan Phuong		NA	Female	60	1	1	Female	60	6	2	2	1	12	3	0	0	NA	NA	0	NA	NA	0	NA	NA	0	NA	NA	0	NA	NA	0	NA	NA	1	0	0	1	0	0	1	1	1	1	0	1	1	0
107	Yes	Dan Phuong	Dan Phuong	NA	Female	30	5	3, cooking	Female	30	4	2	2	0	0	NA	NA	0	NA	NA	0	NA	NA	0	NA	NA	0	NA	NA	0	NA	NA	0	NA	NA	1	0	0	1	0	0	1	1	1	1	0	1	1	0
108	Yes	Dan Phuong	Dan Phuong	NA	Male	45	1	1	Male	45	5	1	1	0	0	NA	NA	0	NA	NA	0	NA	NA	0	NA	NA	0	NA	NA	0	NA	NA	0	NA	NA	1	0	0	1	0	0	0	NA	NA	NA	NA	NA	0	0
109	Yes	Dan Phuong	Dan Phuong	NA	Male	53	2	1	Male	53	6	0	0	0	0	NA	NA	0	NA	NA	0	NA	NA	0	NA	NA	0	NA	NA	0	NA	NA	0	NA	NA	1	0	1	1	0	0	1	1	0	1	0	1	1	1
110	Yes	Dan Phuong	Lien Hong	Daughter in law	Female	24	4	3, sewing	Male	56	7	2	2	0	0	NA	NA	0	NA	NA	0	NA	NA	0	NA	NA	0	NA	NA	0	NA	NA	0	NA	NA	1	0	0	1	0	0	1	0	1	1	0	1	0	0
111	Yes	Dan Phuong	Lien Hong	NA	Male	37	5	3,Kill pig	male	37	4	2	2	1	7	3	0	4	3	0	0	NA	NA	0	NA	NA	0	NA	NA	0	NA	NA	0	NA	NA	1	0	0	1	0	0	1	0	0	1	0	1	1	0
112	Yes	Dan Phuong	Lien Hong	Son	Male	47	3	3, Free	Male	73	4	1	1	1	0	NA	NA	7	3	0	0	NA	NA	0	NA	NA	0	NA	NA	0	NA	NA	3, Goose	3	0	1	0	0	1	0	0	1	1	0	1	0	1	NA	NA
113	Yes	Dan Phuong	Lien Ha	NA	Female	54	3	3, businiss	Female	54	4	0	0	0	0	NA	NA	0	NA	NA	0	NA	NA	0	NA	NA	0	NA	NA	0	NA	NA	0	NA	NA	1	0	0	1	0	0	1	0	1	1	0	1	1	0
114	Yes	Dan Phuong	Lien Ha	NA	Female	59	4	3, retirement	Female	59	8	2	1	1	1	3	0	7	3	0	0	NA	NA	0	NA	NA	0	NA	NA	0	NA	NA	5, dogs 2 cats	3	0	1	0	0	1	0	0	1	0	1	1	0	1	1	0
115	Yes	Dan Phuong	Lien Ha	NA	Male	85	4	3, retirement	Male	85	5	2	2	1	0	NA	NA	10	3	0	0	NA	NA	0	NA	NA	0	NA	NA	0	NA	NA	4, Bird, 5, dogs	3	0	1	1	1	0	0	0	1	1	0	1	0	1	1	0
116	Yes	Dan Phuong	LienTrung	NA	Female	66	2	1	female	66	5	1	1	0	0	NA	NA	0	NA	NA	0	NA	NA	0	NA	NA	0	NA	NA	0	NA	NA	0	NA	NA	1	0	0	1	0	0	1	1	1	1	0	1	1	1
117	Yes	Dan Phuong	LienTrung	NA	Male	60	3	1	male	60	3	0	0	1	12	3	0	10	3	0	0	NA	NA	0	NA	NA	0	NA	NA	0	NA	NA	1, dog	3	0	1	1	0	1	0	0	1	1	1	1	0	1	1	0
118	Yes	Dan Phuong	Song Phuong	NA	Male	63	1	1	Male	63	7	3	3	0	0	NA	NA	0	NA	NA	0	NA	NA	0	NA	NA	0	NA	NA	0	NA	NA	0	NA	NA	1	0	0	1	0	0	1	0	0	1	0	1	1	1
119	Yes	Dan Phuong	Song Phuong	NA	Female	58	5	3, teacher	Male	58				0	0	NA	NA	0	NA	NA	0	NA	NA	0	NA	NA	0	NA	NA	0	NA	NA	0	NA	NA	1	0	0	1	0	0	1	0	1	1	1	1	1	0
120	Yes	Dan Phuong	Song Phuong	NA	Female	54	3	3, businiss	Female	54	3	0	0	1	0	NA	NA	10	3	0	0	NA	NA	0	NA	NA	0	NA	NA	0	NA	NA	0	NA	NA	1	0	0	1	0	0	1	1	1	1	0	1	1	0
121	Yes	Dan Phuong	Dong Thap	NA	Female	50	4	1	Female	50	5	1	1	1	0	NA	NA	17	3	0	0	NA	NA	0	NA	NA	0	NA	NA	0	NA	NA	2, bird	3	0	1	1	1	0	0	0	1	0	1	1	0	1	1	0
122	Yes	Dan Phuong	Dong Thap	NA	Female	37	2	1	Female	37	4	1	1	1	0	NA	NA	100	3	0	0	NA	NA	0	NA	NA	0	NA	NA	0	NA	NA	3,dogs	3	0	1	0	0	1	0	0	1	0	0	1	0	0	NA	NA
123	Yes	Dan Phuong	Dong Thap	Wife	Female	40	4	3, businiss	Male	41	5	0	0	0	0	NA	NA	0	NA	NA	0	NA	NA	0	NA	NA	0	NA	NA	0	NA	NA	0	NA	NA	1	0	0	1	0	0	1	0	0	1	0	1	1	0
124	Yes	Dan Phuong	Dan Phuong	Wife	Female	40	4	3,farm management	Male		10	3	3	1	2400	3	0	100	3	0	0	NA	NA	0	NA	NA	0	NA	NA	0	NA	NA	4, dogs 4, bird	3	0	1	0	0	1	0	0	1	0	1	1	0	0	NA	NA
125	Yes	Dan Phuong	Dan Phuong	NA	Male	56	3	1	Male	56	4	0	0	1	0	NA	NA	50	3	0	0	NA	NA	0	NA	NA	0	NA	NA	0	NA	NA	5, dogs, 20, bird	3	0	1	0	0	1	0	0	1	1	0	1	0	1	1	0
126	Yes	Dan Phuong	Dan Phuong	Wife	Female	46	4	3, businiss	male	50	4	0	0	0	0	NA	NA	0	NA	NA	0	NA	NA	0	NA	NA	0	NA	NA	0	NA	NA	0	NA	NA	1	0	0	1	0	0	1	0	1	1	0	1	0	1
127	Yes	Dan Phuong	Lien Hong	NA	Male	48	1	1	Male	48	1	1	1	1	100	3	0	100	3	0	0	NA	NA	0	NA	NA	0	NA	NA	0	NA	NA	7, dogs	3	0	1	0	0	1	0	0	1	0	0	0	0	1	NA	NA
128	Yes	Dan Phuong	Lien Hong	NA	Male	47	3	1	Male	47	5	0	0	1	10	3	0	10	3	0	0	NA	NA	0	NA	NA	0	NA	NA	0	NA	NA	0	NA	NA	1	0	0	1	0	0	1	0	0	1	0	0	NA	NA
129	Yes	Dan Phuong	Lien Ha	NA	Female	60	2	1	Female	60	7	3	3	0	0	NA	NA	0	NA	NA	0	NA	NA	0	NA	NA	0	NA	NA	0	NA	NA	0	NA	NA	1	0	0	1	0	0	1	0	1	1	0	1	0	1
130	Yes	Dan Phuong	Lien Ha	NA	Male	52	1	1	male	52	14	3	3	1	20	3	0	5	3	0	0	NA	NA	0	NA	NA	0	NA	NA	0	NA	NA	1, bird	3	0	0	NA	NA	NA	NA	NA	1	0	0	1	0	0	NA	NA
131	Yes	Dan Phuong	Lien Trung	Daughter in law	Female	32	4	3, businiss	Male	55	7	3	3	0	0	NA	NA	0	NA	NA	0	NA	NA	0	NA	NA	0	NA	NA	0	NA	NA	0	NA	NA	1	0	1	1	0	0	1	0	1	1	0	1	1	0
132	Yes	Dan Phuong	Lien Hong	NA	Male	62	3	1	Male	62	2	0	0	0	0	NA	NA	0	NA	NA	0	NA	NA	0	NA	NA	0	NA	NA	0	NA	NA	0	NA	NA	0	NA	NA	NA	NA	NA	1	0	1	1	0	1	1	0
133	Yes	Dan Phuong	Lien Ha	Wife	Female	35	4	3, businiss	Male	37	5	2	2	0	0	NA	NA	0	NA	NA	0	NA	NA	0	NA	NA	0	NA	NA	0	NA	NA	0	NA	NA	1	0	1	1	0	0	1	0	1	1	0	1	1	0
134	Yes	Dan Phuong	Lien Trung	Wife	Female	30	5	2	Male	50	10	5	5	0	0	NA	NA	0	NA	NA	0	NA	NA	0	NA	NA	0	NA	NA	0	NA	NA	0	NA	NA	1	0	0	1	0	0	1	0	1	1	0	0	1	0
135	Yes	Dan Phuong	Song Phuong	NA	Male	52	3	3, businiss	Male	52	2	0	0	0	0	NA	NA	0	NA	NA	0	NA	NA	0	NA	NA	0	NA	NA	0	NA	NA	0	NA	NA	1	0	0	1	0	0	1	0	0	1	0	0	NA	NA
136	Yes	Dan Phuong	Song Phuong	NA	Male	60	4	1	Male	60	5	1	1	0	0	NA	NA	0	NA	NA	0	NA	NA	0	NA	NA	0	NA	NA	0	NA	NA	0	NA	NA	1	0	0	1	0	0	1	1	1	1	0	1	1	0
137	Yes	Dan Phuong	Song Phuong	NA	Male	44	3	3, Free	Male	44	4	0	0	1	10	3	0	10	3	0	0	NA	NA	0	NA	NA	0	NA	NA	0	NA	NA	10, dogs	3	0	1	0	0	1	0	0	1	1	1	1	0	1	1	0
138	Yes	Dan Phuong	Dong Thap	NA	Male	65	3	1	Male	65	5	2	2	1	0	NA	NA	3	3	0	0	NA	NA	0	NA	NA	1	3	0	0	NA	NA	2, dogs	3	0	1	1	0	1	0	0	1	0	1	1	0	1	1	1
139	Yes	Dan Phuong	Dong Thap	NA	Female	53	3	1	Male	54	6	2	2	0	0	NA	NA	0	NA	NA	0	NA	NA	0	NA	NA	0	NA	NA	0	NA	NA	0	NA	NA	1	0	0	1	0	0	1	0	1	1	0	1	1	0
140	Yes	Dan Phuong	Dong Thap	NA	Female	71	4	1	Female	71	5	2	2	1	5	3	0	0	NA	NA	0	NA	NA	0	NA	NA	0	NA	NA	0	NA	NA	3, dogs 2 cats	3	0	1	0	0	1	0	0	1	0	1	1	0	1	1	0
[truncated: 85 more columns]

## Sheet: Code
Code	Date	consent granted	District	Adress	R_relationship w. HH head	R_gender	R_age	R_education	R_occupation	Gender HH	Age HH	# People_HH	# children_HH	# children <15_HH	Livestock_keeping	Pig_amount	Pig_husbandry	Pig_disease	Chicken_amount	Chicken_husbandry	Chicken_disease	Buffalo_amount	Buffalo_husbandry	Buffalo_disease	Duck_amount	Duck_husbandry	Duck_disease	Goat_amount	Goat_husbandry	Goat_disease	Cattle_amount	Cattle_husbandry	Cattle_disease	Other_amount	Other_husbandry	Other_disease	Heard_mosquito_transmitting_disease	Heard_Malaria	Heard_Zika	Heard_Dengue	Heard_JEV	Heard_others	Heard_of_Dengue	Heard_def	Heard_symp	Heard_prevention	Heard_treat	Heard_transmission	Source_TV
1								No education	Farmer								Indoor			Indoor			Indoor			Indoor			Indoor			Indoor			Indoor
2								Primary school	Medical profession/medical education								Tied up, partly indoor			Tied up, partly indoor			Tied up, partly indoor			Tied up, partly indoor			Tied up, partly indoor			Tied up, partly indoor			Tied up, partly indoor
3								Secondary school	other								Fenced in, outdoor			Fenced in, outdoor			Fenced in, outdoor			Fenced in, outdoor			Fenced in, outdoor			Fenced in, outdoor			Fenced in, outdoor
4								High school									Free roaming			Free roaming			Free roaming			Free roaming			Free roaming			Free roaming			Free roaming
5								Collage/university
Other questions
0	No
1	Yes
[truncated: 104 more columns]
